# Supplementary material for: Development of Novel Isatin-Tethered Quinolines as Anti-Tubercular Agents against Multi and Extensively Drug-Resistant Mycobacterium tuberculosis
Source: Molecules. 2022 Dec 12;27(24):8807. doi: 10.3390/molecules27248807 (PMC9781264; doi:10.3390/molecules27248807)
Supplement: Supplementary file 1 [file molecules-27-08807-s001.zip]

Archive with 1 entries (1 files):
- molecules-2052501-supplementary.pdf
